# Supplementary material for: FindAdapt: A python package for fast and accurate adapter detection in small RNA sequencing
Source: PLoS Comput Biol. 2024 Jan 22;20(1):e1011786. doi: 10.1371/journal.pcbi.1011786 (PMC10833567; doi:10.1371/journal.pcbi.1011786)
Supplement: S1 Table — (XLSX) [file pcbi.1011786.s001.xlsx]

## Sheet: prj_adapter.all
prj	specified	stated_prep_kit	kit_identified_by_findadapt	match_with_stated	3p_seq	3p_phase	5p_phase
GSE103493	no	not specified	SMART/CAT_v1	NA	AAAAAAAAAA	0	3
GSE106303	no	not specified	QIAseq	NA	AACTGTAGGCAC	0	0
GSE123473	no	not specified	NEBNext	NA	AGATCGGAAGAG	0	0
GSE129255	no	not specified	NEBNext	NA	AGATCGGAAGAG	0	0
GSE130316	no	not specified	NEBNext	NA	AGATCGGAAGAG	0	0
GSE130654	no	not specified	NEBNext	NA	AGATCGGAAGAG	0	0
GSE138983	no	not specified	NEBNext	NA	AGATCGGAAGAG	0	0
GSE174224	no	not specified	NEBNext	NA	AGATCGGAAGAG	0	0
GSE185273	no	not specified	NEBNext	NA	AGATCGGAAGAG	0	0
GSE85761	no	not specified	NEBNext	NA	AGATCGGAAGAG	0	0
GSE50429	no	not specified	NA	smallRNA v1.5(illumina)	ATCTCGTATGCC	0	0
GSE149645	no	not specified	NA	NA	empty	0	0
GSE163507	no	not specified	NA	NA	empty	0	0
GSE106277	no	not specified	NA	NA	NNNNNNNNNNNN	0	0
GSE173408	no	not specified	NA	NA	TCTGGAATTCTC	0	3
GSE106224	no	not specified	NEXTflex	NA	TGGAATTCTCGG	4	4
GSE148576	no	not specified	NEXTflex	NA	TGGAATTCTCGG	4	4
GSE112289	yes	ion total rna-seq kit v2	NA	NA	empty	0	0
GSE128803	yes	ion total rna-seq kit v2	NA	NA	empty	0	0
GSE141326	yes	ion total rna-seq kit v2	NA	NA	empty	0	0
GSE150460	yes	ion total rna-seq kit v2	NA	NA	empty	0	0
GSE97644	yes	ion total rna-seq kit v2	NA	NA	empty	0	0
GSE77318	yes	ion total rna-seq kit v2	NA	NA	empty	1	0
GSE144781	yes	NEBNext	NA	NA	empty	0	0
GSE67004	yes	NEBNext	NA	NA	empty	0	0
GSE138107	yes	TrueQuant SmallRNA Seq Kit(genxpro)	NA	NA	empty	0	0
GSE117479	yes	Truseq	NA	NA	empty	0	0
GSE126049	yes	Truseq	NA	NA	empty	0	0
GSE128004	yes	Truseq	NA	NA	empty	0	0
GSE134205	yes	Truseq	NA	NA	empty	0	0
GSE113411	yes	CleanTag	NEBNext	no	AGATCGGAAGAG	0	0
GSE156380	yes	NEBNext	NEBNext and Truseq/TailorMix/Lexogen/CleanTag	no	TGGAATTCTCGG AGATCGGAAGAG	0	0
GSE114711	yes	NEBNext	NEXTflex	no	TGGAATTCTCGG	4	4
GSE45722	yes	NEBNext and NextFlex	NEBNext and Truseq/TailorMix/Lexogen/CleanTag	no	TGGAATTCTCGG AGATCGGAAGAG	0	0
GSE117744	yes	Truseq	NEBNext	no	AGATCGGAAGAG	0	0
GSE114008	yes	Truseq	NA	no	NNNNNNNNNNNN	0	0
GSE158948	yes	each sample has separate adapter	each sample has separate adapter	yes	each fastq file has its own adapter
GSE72183	yes	each sample has separate adapter	each sample has separate adapter	yes	each fastq file has its own adapter
GSE146880	yes	HTG EdgeSeq WT-miRNA Assay	NA	yes	GATCGGAAGAGC	0	0
GSE106238	yes	NEBNext	NEBNext	yes	AGATCGGAAGAG	0	0
GSE109356	yes	NEBNext	NEBNext	yes	AGATCGGAAGAG	0	0
GSE111803	yes	NEBNext	NEBNext	yes	AGATCGGAAGAG	0	0
GSE122488	yes	NEBNext	NEBNext	yes	AGATCGGAAGAG	0	0
GSE123972	yes	NEBNext	NEBNext	yes	AGATCGGAAGAG	0	0
GSE125905	yes	NEBNext	NEBNext	yes	AGATCGGAAGAG	0	0
GSE128359	yes	NEBNext	NEBNext	yes	AGATCGGAAGAG / empty	0	0
GSE136321	yes	NEBNext	NEBNext	yes	AGATCGGAAGAG	0	0
GSE140106	yes	NEBNext	NEBNext	yes	AGATCGGAAGAG	0	0
GSE143613	yes	NEBNext	NEBNext	yes	AGATCGGAAGAG	0	0
GSE144627	yes	NEBNext	NEBNext	yes	AGATCGGAAGAG	0	0
GSE147517	yes	NEBNext	NEBNext	yes	AGATCGGAAGAG	0	0
GSE155281	yes	NEBNext	NEBNext	yes	AGATCGGAAGAG	0	0
GSE157528	yes	NEBNext	NEBNext	yes	AGATCGGAAGAG	0	0
GSE158659	yes	NEBNext	NEBNext	yes	AGATCGGAAGAG	0	0
GSE161339	yes	NEBNext	NEBNext	yes	AGATCGGAAGAG	0	0
GSE165323	yes	NEBNext	NEBNext	yes	AGATCGGAAGAG	0	0
GSE176134	yes	NEBNext	NEBNext	yes	AGATCGGAAGAG	0	0
GSE53451	yes	NEBNext	NEBNext	yes	AGATCGGAAGAG	0	0
GSE58410	yes	NEBNext	NEBNext	yes	AGATCGGAAGAG	0	0
GSE71008	yes	NEBNext	NEBNext	yes	AGATCGGAAGAG	0	0
GSE71661	yes	NEBNext	NEBNext	yes	AGATCGGAAGAG	0	0
GSE83539	yes	NEBNext	NEBNext	yes	AGATCGGAAGAG	0	0
GSE83669	yes	NEBNext	NEBNext	yes	AGATCGGAAGAG	0	0
GSE84306	yes	NEBNext	NEBNext	yes	AGATCGGAAGAG	0	0
GSE93175	yes	NEBNext	NEBNext	yes	AGATCGGAAGAG	0	0
GSE99430	yes	NEBNext	NEBNext	yes	AGATCGGAAGAG	0	0
GSE122068	yes	NEXTflex	NEXTflex	yes	TGGAATTCTCGG	4	4
GSE168416	yes	NEXTflex	NEXTflex	yes	TGGAATTCTCGG	4	4
GSE134220	yes	QIAseq	QIAseq	yes	AACTGTAGGCAC	0	0
GSE167863	yes	QIAseq	QIAseq	yes	AACTGTAGGCAC	0	0
GSE182717	yes	QIAseq	QIAseq	yes	AACTGTAGGCAC	0	0
GSE38916	yes	smallRNA v1.5(illumina)	smallRNA v1.5(illumina)	yes	ATCTCGTATGCC	0	0
GSE137617	yes	SMARTer smRNA-Seq	SMART/CAT_v1	yes	AAAAAAAAAA	0	3
GSE157916	yes	SMARTer smRNA-Seq	SMART/CAT_v1	yes	AAAAAAAAAA	0	3
GSE100467	yes	Truseq	Truseq/TailorMix/Lexogen/CleanTag	yes	TGGAATTCTCGG	0	0
GSE103831	yes	Truseq	Truseq/TailorMix/Lexogen/CleanTag	yes	TGGAATTCTCGG	0	0
GSE106453	yes	Truseq	Truseq/TailorMix/Lexogen/CleanTag	yes	TGGAATTCTCGG	0	0
GSE115572	yes	Truseq	Truseq/TailorMix/Lexogen/CleanTag	yes	TGGAATTCTCGG	0	0
GSE122656	yes	Truseq	Truseq/TailorMix/Lexogen/CleanTag	yes	TGGAATTCTCGG	0	0
GSE136997	yes	Truseq	Truseq/TailorMix/Lexogen/CleanTag	yes	TGGAATTCTCGG	0	0
GSE142819	yes	TruSeq	Truseq/TailorMix/Lexogen/CleanTag	yes	TGGAATTCTCGG	0	0
GSE155360	yes	Truseq	Truseq/TailorMix/Lexogen/CleanTag	yes	TGGAATTCTCGG	0	0
GSE179382	yes	Truseq	Truseq/TailorMix/Lexogen/CleanTag	yes	TGGAATTCTCGG	0	0
GSE70432	yes	Truseq	Truseq/TailorMix/Lexogen/CleanTag	yes	TGGAATTCTCGG	0	0
GSE74759	yes	Truseq	Truseq/TailorMix/Lexogen/CleanTag	yes	TGGAATTCTCGG	0	0
GSE93020	yes	Truseq	Truseq/TailorMix/Lexogen/CleanTag	yes	TGGAATTCTCGG	0	0
GSE94721	yes	Truseq	Truseq/TailorMix/Lexogen/CleanTag	yes	TGGAATTCTCGG	0	0
