# Supplementary material for: FindAdapt: A python package for fast and accurate adapter detection in small RNA sequencing
Source: PLoS Comput Biol. 2024 Jan 22;20(1):e1011786. doi: 10.1371/journal.pcbi.1011786 (PMC10833567; doi:10.1371/journal.pcbi.1011786)
Supplement: S2 Table — (XLSX) [file pcbi.1011786.s002.xlsx]

## Sheet: other_species
GSE	SRR	Organism	stated_prep_kit	kit_identified_by_findadapt	match	3p_seq	3p_phase	5p_phase
GSE207161	SRR19896033	mouse	NEBNext	NEBNext	yes	AGATCGGAAGAG	0	0
GSE207161	SRR19896034	mouse	NEBNext	NEBNext	yes	AGATCGGAAGAG	0	0
GSE207161	SRR19896035	mouse	NEBNext	NEBNext	yes	AGATCGGAAGAG	0	0
GSE207161	SRR19896036	mouse	NEBNext	NEBNext	yes	AGATCGGAAGAG	0	0
GSE231582	SRR24421977	mouse	TruSeq	Truseq/TailorMix/Lexogen/CleanTag	yes	TGGAATTCTCGG	0	0
GSE231582	SRR24421978	mouse	TruSeq	Truseq/TailorMix/Lexogen/CleanTag	yes	TGGAATTCTCGG	0	0
GSE231582	SRR24421979	mouse	TruSeq	Truseq/TailorMix/Lexogen/CleanTag	yes	TGGAATTCTCGG	0	0
GSE231582	SRR24421980	mouse	TruSeq	Truseq/TailorMix/Lexogen/CleanTag	yes	TGGAATTCTCGG	0	0
GSE243239	SRR26064080	mouse	QIASeq	QIASeq	yes	AACTGTAGGCAC	0	0
GSE243239	SRR26064081	mouse	QIASeq	QIASeq	yes	AACTGTAGGCAC	0	0
GSE243239	SRR26064082	mouse	QIASeq	QIASeq	yes	AACTGTAGGCAC	0	0
GSE243239	SRR26064083	mouse	QIASeq	QIASeq	yes	AACTGTAGGCAC	0	0
GSE212651	SRR21412369	rat	NEBNext	NEBNext	yes	AGATCGGAAGAG	0	0
GSE212651	SRR21412375	rat	NEBNext	NEBNext	yes	AGATCGGAAGAG	0	0
GSE212651	SRR21412381	rat	NEBNext	NEBNext	yes	AGATCGGAAGAG	0	0
GSE212651	SRR21412386	rat	NEBNext	NEBNext	yes	AGATCGGAAGAG	0	0
GSE214355	SRR21738529	rat	TruSeq	Truseq/TailorMix/Lexogen/CleanTag	yes	TGGAATTCTCGG	0	0
GSE214355	SRR21738530	rat	TruSeq	Truseq/TailorMix/Lexogen/CleanTag	yes	TGGAATTCTCGG	0	0
GSE214355	SRR21738531	rat	TruSeq	Truseq/TailorMix/Lexogen/CleanTag	yes	TGGAATTCTCGG	0	0
GSE214355	SRR21738532	rat	TruSeq	Truseq/TailorMix/Lexogen/CleanTag	yes	TGGAATTCTCGG	0	0
GSE241241	SRR25706515	rat	NEBNext	NEBNext	yes	AGATCGGAAGAG	0	0
GSE241241	SRR25706516	rat	NEBNext	NEBNext	yes	AGATCGGAAGAG	0	0
GSE241241	SRR25706517	rat	NEBNext	NEBNext	yes	AGATCGGAAGAG	0	0
GSE241241	SRR25706518	rat	NEBNext	NEBNext	yes	AGATCGGAAGAG	0	0
GSE207396	SRR19962784	ath	NEBNext	NEBNext	yes	AGATCGGAAGAG	0	0
GSE207396	SRR19962785	ath	NEBNext	NEBNext	yes	AGATCGGAAGAG	0	0
GSE207396	SRR19962786	ath	NEBNext	NEBNext	yes	AGATCGGAAGAG	0	0
GSE207396	SRR19962787	ath	NEBNext	NEBNext	yes	AGATCGGAAGAG	0	0
GSE212021	SRR21197488	ath	NEBNext	NEBNext	yes	AGATCGGAAGAG	0	0
GSE212021	SRR21197489	ath	NEBNext	NEBNext	yes	AGATCGGAAGAG	0	0
GSE212021	SRR21197490	ath	NEBNext	NEBNext	yes	AGATCGGAAGAG	0	0
GSE212021	SRR21197491	ath	NEBNext	NEBNext	yes	AGATCGGAAGAG	0	0
GSE223278	SRR23126039	ath	lexogen	Truseq/TailorMix/Lexogen/CleanTag	yes	TGGAATTCTCGG	0	0
GSE223278	SRR23126040	ath	lexogen	Truseq/TailorMix/Lexogen/CleanTag	yes	TGGAATTCTCGG	0	0
GSE223278	SRR23126041	ath	lexogen	Truseq/TailorMix/Lexogen/CleanTag	yes	TGGAATTCTCGG	0	0
GSE223278	SRR23126042	ath	lexogen	Truseq/TailorMix/Lexogen/CleanTag	yes	TGGAATTCTCGG	0	0
GSE198560	SRR18323336	rice	Truseq	Truseq/TailorMix/Lexogen/CleanTag	yes	TGGAATTCTCGG	0	0
GSE198560	SRR18323337	rice	Truseq	Truseq/TailorMix/Lexogen/CleanTag	yes	TGGAATTCTCGG	0	0
GSE198560	SRR18323338	rice	Truseq	Truseq/TailorMix/Lexogen/CleanTag	yes	TGGAATTCTCGG	0	0
GSE198560	SRR18323339	rice	Truseq	Truseq/TailorMix/Lexogen/CleanTag	yes	TGGAATTCTCGG	0	0
GSE224013	SRR23269537	rice	Truseq	Truseq/TailorMix/Lexogen/CleanTag	yes	TGGAATTCTCGG	0	0
GSE224013	SRR23269538	rice	Truseq	Truseq/TailorMix/Lexogen/CleanTag	yes	TGGAATTCTCGG	0	0
GSE224013	SRR23269539	rice	Truseq	Truseq/TailorMix/Lexogen/CleanTag	yes	TGGAATTCTCGG	0	0
GSE224013	SRR23269540	rice	Truseq	Truseq/TailorMix/Lexogen/CleanTag	yes	TGGAATTCTCGG	0	0
GSE230023	SRR24206702	rice	NEBNext	NEBNext	yes	AGATCGGAAGAG	0	0
GSE230023	SRR24206703	rice	NEBNext	NEBNext	yes	AGATCGGAAGAG	0	0
GSE107907	SRR6365721	grape	Truseq	Truseq/TailorMix/Lexogen/CleanTag	yes	TGGAATTCTCGG	0	0
GSE107907	SRR6365722	grape	Truseq	Truseq/TailorMix/Lexogen/CleanTag	yes	TGGAATTCTCGG	0	0
GSE107907	SRR6365723	grape	Truseq	Truseq/TailorMix/Lexogen/CleanTag	yes	TGGAATTCTCGG	0	0
GSE107907	SRR6365724	grape	Truseq	Truseq/TailorMix/Lexogen/CleanTag	yes	TGGAATTCTCGG	0	0
